# Supplementary material for: Lithocholic acid induces endoplasmic reticulum stress, autophagy and mitochondrial dysfunction in human prostate cancer cells
Source: PeerJ. 2016 Nov 15;4:e2445. doi: 10.7717/peerj.2445 (PMC5119235; doi:10.7717/peerj.2445)
Supplement: Data S1 [file peerj-04-2445-s001.xlsx]

## Sheet: Sheet1
		Raw data Fig 1
		Cytotoxicity of LCA in PC-3 and DU-145 cells
		WST-1 assay
		LCA conc	DU-145					PC-3
		0	0.8579	0.825	0.8856		1.0043	0.9817	0.9447
		5	0.9624	0.8821	0.8991		0.8669	0.9414	0.9247
		10	0.6523	0.7407	0.7167		0.8377	0.6461	0.6701
		25	0.5632	0.5952	0.5981		0.5518	0.5374	0.5528
		50	0.514	0.4962	0.4708		0.2429	0.3246	0.321
		75	0.4241	0.4185	0.4213		0.1947	0.2933	0.225
	Raw data Fig 6
		DMSO			3 M			10 M			30 M			50 M
	control	2.9342	2.9164	2.9539	2.7595	2.7326	2.6152	2.2123	2.247	2.3524	0.9733	0.9975	0.9729	0.6391	0.574	0.518
	salubrinal	2.8888	2.8609	2.8529	2.0795	2.1693	2.1286	1.5399	1.5086	1.5392	0.6507	0.7056	0.7038	0.3065	0.2524	0.2947
	Raw data Fig 7B
	LCA conc	control			siRNA CHOP
	DMSO	3.1057	3.1854	3.2514	3.1535	3.1961	3.1941
	10 M	2.0359	1.7931	2.2575	2.1098	1.869	2.0673
	30 M	0.8439	0.7871	0.8258	0.7766	0.7581	0.8957
	Raw data Fig 11A
		DMSO			3 M			10 uM			30 uM			50 uM
	control	2.9156	2.9642	2.9325	2.6251	2.7	2.8623	2.5077	2.4636	2.5319	1.0482	1.1695	1.1834	1.0172	0.7705	0.7652
	bafilomycin A1	2.9361	2.8795	2.8429	2.2442	2.3251	2.4518	2.0716	2.1339	2.1735	1.0555	0.9734	1.3378	0.2849	0.7267	0.8964
	Raw data Fig 11B
		DMSO			3 M			10 M			30 M			50 M
	control	0.8542	0.8393	0.8295	0.891	0.7622	1.0888	0.8429	0.6462	0.7212	0.2848	0.3012	0.2703	0.1894	0.1515	0.1992
	siRNA LC3-B	0.9129	0.80525	0.891	0.5166	0.5944	0.5863	0.5624	0.4979	0.5853	0.2033	0.1879	0.1906	0.1543	0.1791	0.1934
	Raw data Fig 14
		DMSO			H2O2			1 M			3 M			10 M			30 M			50 M
	PC-3	76.713	86.52	70.032	408.112	280.138	358.702	144.156	121.767	134.824	163.501	175.441	154.505	162.88	182.182	168.298	216.861	199.292	191.618	186.48	196.758	189.391
	DU-145	72.68	72.198	73.757	162.938	191.294	150.205	74.522	79.598	80.718	82.16	88.506	91.09	89.447	88.715	100.766	88.909	94.543	100.485	94.167	101.255	99.371
	Raw data Fig 15
	PC-3 cells
		DMSO			10 M			30 M			50 M
	control	0.431	0.6124	0.6407	0.3837	0.5539	0.6065	0.2517	0.1502	0.1155	0.1576	0.1576	0.1489
	T-3	0.4092	0.65	0.64	0.5399	0.6886	0.5297	0.3944	0.4388	0.3596	0.2529	0.2949	0.3292
	DU-145 cells
		DMSO			10 M			30 M			50 M
	control	1.12408	1.12536	1.10188	1.01504	0.9528	0.86528	0.62684	0.55084	0.54832	0.48024	0.43228	0.43176
	T-3	1.15956	1.01508	1.06292	0.94284	0.8774	0.90992	0.52428	0.44688	0.53252	0.32108	0.367	0.37416
